# Supplementary material for: Molecular Epidemiological Analysis of ST11-K64 Extensively Drug-Resistant Klebsiella pneumoniae Infections Outbreak in Intensive Care and Neurosurgery Units Based on Whole-Genome Sequencing
Source: Front Microbiol. 2021 Sep 27;12:709356. doi: 10.3389/fmicb.2021.709356 (PMC8504482; doi:10.3389/fmicb.2021.709356)
Supplement: Supplementary file 1 [file Table_1.XLS]

## Sheet: Sheet1
VFclass	Virulence factors	Related genes	kp09(Prediction)	kp10(Prediction)	kp11(Prediction)	kp12(Prediction)	kp13(Prediction)	kp40(Prediction)	W01(Prediction)	W02(Prediction)
			draft (draft)	draft (draft)	draft (draft)	draft (draft)	draft (draft)	draft (draft)	draft (draft)	draft (draft)
Adherence	Type 3 fimbriae	mrkA	orf00274	orf00076	orf02076	orf00076	orf00912	orf00076	orf00274	orf00274
		mrkB	orf00273	orf00077	orf02075	orf00077	orf00913	orf00077	orf00273	orf00273
		mrkC	orf00272	orf00078	orf02074	orf00078	orf00914	orf00078	orf00272	orf00272
		mrkD	orf00271	orf00079	orf02073	orf00079	orf00915	orf00079	orf00271	orf00271
		mrkF	orf00270	orf00080	orf02072	orf00080	orf00916	orf00080	orf00270	orf00270
		mrkH	orf00267	orf00083	orf02069	orf00083	orf00919	orf00083	orf00267	orf00267
		mrkI	orf00268	orf00082	orf02070	orf00082	orf00918	orf00082	orf00268	orf00268
		mrkJ	orf00269	orf00081	orf02071	orf00081	orf00917	orf00081	orf00269	orf00269
	Type I fimbriae	fimA	orf00281	orf00069	orf02084	orf00069	orf00903	orf00069	orf00281	orf00281
		fimB	orf00279	orf00071	orf02081	orf00071	orf00907	orf00071	orf00279	orf00279
		fimC	orf00283	orf00067	orf02086	orf00067	orf00901	orf00067	orf00283	orf00283
		fimD	orf00284	orf00066	orf02087	orf00066	orf00900	orf00066	orf00284	orf00284
		fimE	orf00280	orf00070	orf02082	orf00070	orf00905	orf00070	orf00280	orf00280
		fimF	orf00285	orf00065	orf02088	orf00065	orf00899	orf00065	orf00285	orf00285
		fimG	orf00286	orf00064	orf02089	orf00064	orf00898	orf00064	orf00286	orf00286
		fimH	orf00287	orf00063	orf02090	orf00063	orf00897	orf00063	orf00287	orf00287
		fimI	orf00282	orf00068	orf02085	orf00068	orf00902	orf00068	orf00282	orf00282
		fimK	orf00288	orf00062	orf02091	orf00062	orf00896	orf00062	orf00288	orf00288
	Type IV pili biosynthesis(Pseudomonas)	pilU	orf04617	orf04234	orf01958	orf05161	orf01809	orf03911	orf04197	orf04733
Antiphagocytosis	Capsule	-	orf03558; orf04166; orf04167; orf04169; orf04170; orf04171; orf05034; orf05035; orf05036; orf05037; orf05038; orf05039; orf05040; orf05041; orf05042; orf05043	orf03709; orf04103; orf04104; orf04105; orf04106; orf04107; orf04108; orf04109; orf04110; orf04111; orf04112; orf04120; orf04121; orf04123; orf04124; orf04125	orf02255; orf04150; orf04151; orf04152; orf04154; orf04155; orf05027; orf05028; orf05029; orf05030; orf05031; orf05032; orf05033; orf05034; orf05035; orf05036	orf03747; orf04302; orf04303; orf04305; orf04306; orf04307; orf05065; orf05066; orf05067; orf05068; orf05069; orf05070; orf05071; orf05072; orf05073; orf05074	orf02239; orf02413; orf02414; orf02416; orf02417; orf02418; orf04854; orf04855; orf04856; orf04857; orf04858; orf04859; orf04860; orf04861; orf04862; orf04863	orf03464; orf04215; orf04216; orf04218; orf04219; orf04220; orf05058; orf05059; orf05060; orf05061; orf05062; orf05063; orf05064; orf05065; orf05066; orf05067	orf03832; orf03914; orf03915; orf03916; orf03918; orf03919; orf05084; orf05085; orf05086; orf05087; orf05088; orf05089; orf05090; orf05091; orf05092; orf05093	orf03589; orf03751; orf03752; orf03753; orf03755; orf03756; orf05035; orf05036; orf05037; orf05038; orf05039; orf05040; orf05041; orf05042; orf05043; orf05044
Efflux pump	AcrAB	acrA	orf02321	orf02629	orf04006	orf01760	orf03302	orf01751	orf01992	orf02395
		acrB	orf02322; orf03892	orf02628; orf04213	orf01782; orf04005	orf01759; orf04019	orf01517; orf03303	orf01752; orf03776	orf01993; orf04118	orf02394; orf03949
Iron uptake	Aerobactin	iucA	orf05029	orf04993	orf04623	orf04942	orf04619	orf05032	orf04997	orf04987
		iucB	orf05030	orf04994	orf04622	orf04943	orf04618	orf05033	orf04996	orf04988
		iucC	orf05031	orf04995	orf04621	orf04944	orf04617	orf05034	orf04995	orf04989
		iucD	orf05032	orf04996	orf04620	orf04945	orf04616	orf05035	orf04994	orf04990
		iutA	orf01245; orf05033	orf00678; orf04997	orf00142; orf04619	orf00904; orf04946	orf00757; orf04615	orf01391; orf05036	orf00905; orf04993	orf00679; orf04991
	Ent siderophore	entA	orf00740	orf00595	orf04637	orf00595	orf00251	orf00398	orf00596	orf00596
		entB	orf00739	orf00596	orf04636	orf00596	orf00252	orf00397	orf00597	orf00597
		entC	orf00737	orf00598	orf05037	orf00598	orf00254	orf00395	orf00599	orf00599
		entD	orf00727	orf00608	orf03404	orf00608	orf00265	orf00385	orf00609	orf00609
		entE	orf00738	orf00597	-	orf00597	orf00253	orf00396	orf00598	orf00598
		entF	orf00731	orf00604	orf05044; orf05045	orf00604	orf00261	orf00389	orf00605	orf00605
		entS	orf00735	orf00600	orf05039	orf00600	orf00256	orf00393	orf00601	orf00601
		fepA	orf00728; orf03509	orf00607; orf03623	orf03403; orf03506	orf00607; orf03591	orf00264; orf04292	orf00386; orf03388	orf00608; orf03756	orf00608; orf03476
		fepB	orf00736	orf00599	orf05038	orf00599	orf00255	orf00394	orf00600	orf00600
		fepC	orf00732	orf00603	orf05043	orf00603	orf00260	orf00390	orf00604	orf00604
		fepD	orf00734	orf00601	orf05041	orf00601	orf00258	orf00392	orf00602	orf00602
		fepG	orf00733	orf00602	orf05042	orf00602	orf00259	orf00391	orf00603	orf00603
		fes	orf00729	orf00606	orf05047	orf00606	orf00263	orf00387	orf00607	orf00607
	Salmochelin	IroB	-	-	-	-	-	-	-	-
		iroC	-	-	-	-	-	-	-	-
		iroD	-	-	-	-	-	-	-	-
		iroE	orf03722	orf01982	orf01060	orf02570	orf01302	orf03606	orf02693	orf03925
		iroN	orf03118; orf05219	orf03108; orf05211	orf04836; orf05472	orf02920; orf05212	orf03699; orf05475	orf02722; orf05192	orf03000; orf05189	orf02874; orf05191
	Yersiniabactin	fyuA	orf01945	orf01621	orf00834	orf03797	orf00941	orf02448	orf01586	orf01434
		irp1	orf01949	orf01617	orf00838	orf03793	orf00945	orf02444	orf01582	orf01438
		irp2	orf01950	orf01616	orf00839	orf03792	orf00946	orf02443	orf01581	orf01439
		ybtA	orf01951	orf01615	orf00840	orf03791	orf00947	orf02442	orf01580	orf01440
		ybtE	orf01946	orf01620	orf00835	orf03796	orf00942	orf02447	orf01585	orf01435
		ybtP	orf01952	orf01614	orf00841	orf03790	orf00948	orf02441	orf01579	orf01441
		ybtQ	orf01953	orf01613	orf00842	orf03789	orf00949	orf02440	orf01578	orf01442
		ybtS	orf01955	orf01611	orf00844	orf03787	orf00951	orf02438	orf01576	orf01444
		ybtT	orf01947	orf01619	orf00836	orf03795	orf00943	orf02446	orf01584	orf01436
		ybtU	orf01948	orf01618	orf00837	orf03794	orf00944	orf02445	orf01583	orf01437
		ybtX	orf01954	orf01612	orf00843	orf03788	orf00950	orf02439	orf01577	orf01443
Regulation	RcsAB	rcsA	orf01980	orf01586	orf00870	orf02081	orf04796	orf02413	orf01551	orf01469
		rcsB	orf01322	orf00981	orf03923	orf00980	orf05399	orf00687	orf03214	orf01215
	RmpA	rmpA2	-	-	-	-	-	-	-	-
		rmpA	-	-	-	-	-	-	-	-
Secretion system	T6SS-I	-	orf01748	orf02261	orf05143	orf02250	orf04960	orf02214	orf01609	orf02027
		-	orf01755	orf02254	orf04976	orf02257	orf01705	orf02207	orf01615	orf02021
		-	orf01756	orf02253	orf04975	orf02258	orf01704	orf02206	orf01616	orf02020
		clpV/tssH	orf01746	orf02263	orf05141	orf02248	orf04958	orf02216	orf01607	orf02029
		dotU/tssL	orf01743	orf02266	orf05138	orf02245	orf04955	orf02219	orf01604	orf02032
		hcp/tssD	orf01745	orf02264	orf05140	orf02247	orf04957	orf02217	orf01606	orf02030
		icmF/tssM	orf01757	orf02252	orf04974	orf02259	orf01703	orf02205	orf01617	orf02019
		impA/tssA	orf01758	orf02251	orf04973	orf02260	orf01702	orf02204	orf01618	orf02018
		ompA	orf01744	orf02265	orf05139	orf02246	orf04956	orf02218	orf01605	orf02031
		sciN/tssJ	orf01762	orf02247	orf04969	orf02264	orf01698	orf02200	orf01622	orf02014
		tle1	-	-	-	-	-	-	-	-
		tli1	orf01749; orf01750; orf01751; orf01752; orf01753	orf02256; orf02257; orf02258; orf02259; orf02260	orf04978; orf05144	orf02251; orf02252; orf02253; orf02254; orf02255	orf01707; orf04961; orf04962	orf02209; orf02210; orf02211; orf02212; orf02213	orf01610; orf01611; orf01612; orf01613	orf02023; orf02024; orf02025; orf02026
		tssF	orf01760	orf02249	orf04971	orf02262	orf01700	orf02202	orf01620	orf02016
		tssG	orf01761	orf02248	orf04970	orf02263	orf01699	orf02201	orf01621	orf02015
		vasE/tssK	orf01742	orf02267	orf05137	orf02244	orf04954	orf02220	orf01603	orf02033
		vgrG/tssI	orf01747	orf02262	orf05142	orf02249	orf04959	orf02215	orf01608	orf02028
		vipA/tssB	-	-	-	-	-	-	-	-
		vipB/tssC	orf01741	orf02268	orf05136	orf02243	orf04953	orf02221	orf01602	orf02034
	T6SS-II	clpV	orf04067	orf04328	orf05262	orf04242	orf02127	orf04115	orf04338	orf04115
		dotU	-	-	-	-	-	-	-	-
		icmF	-	-	-	-	-	-	-	-
		impF	-	-	-	-	-	-	-	-
		impH	-	-	-	-	-	-	-	-
		impJ	-	-	-	-	-	-	-	-
		ompA	-	-	-	-	-	-	-	-
		sciN	-	-	-	-	-	-	-	-
		vasA/impG	-	-	-	-	-	-	-	-
		vgrG	-	-	-	-	-	-	-	-
	T6SS-III	-	-	-	-	-	-	-	-	-
		-	-	-	-	-	-	-	-	-
		-	-	-	-	-	-	-	-	-
		-	-	-	-	-	-	-	-	-
		-	-	-	-	-	-	-	-	-
		-	orf02145	orf02284	orf03034	orf01415	orf02163	orf01573	orf01816	orf02210
		-	-	-	-	-	-	-	-	-
		dotU	orf02127	orf01439	orf01644	orf01934	-	orf02792	orf05167	orf01616
		icmF	-	-	orf03040	-	orf02169	-	-	-
		impA	orf02144	orf02283	orf03035	orf01414	orf02164	orf01572	orf01815	orf02211
		impF	orf02143	orf02282	orf03036	orf01413	orf02165	orf01571	orf01814	orf02212
		impG	orf02140	orf02279	orf03039	orf01410	orf02168	orf01568	orf01811	orf02215
		impH	orf02141	orf02280	orf03038	orf01411	orf02167	orf01569	orf01812	orf02214
		impJ	orf02126	orf01440	orf01643	orf01935	orf03115	orf02793	orf05168	orf01615
		lysM	-	-	-	-	-	-	-	-
		ompA	orf02128	orf01438	orf01645	orf01933	orf05360	orf02791	orf05166	orf01617
		sciN	orf02142	orf02281	orf03037	orf01412	orf02166	orf01570	orf01813	orf02213
		vgrG	orf02129	orf01437	orf01646	orf01932	orf05361	orf02790	orf05165	orf01618
Serum resistance	LPS rfb locus	-	orf04924; orf04925; orf04926; orf04927	orf04859; orf04860; orf04861; orf04862	orf04446; orf04447; orf04449; orf04450	orf04839; orf04840; orf04841; orf04842	orf04115; orf04116; orf04117; orf04118	orf04817; orf04818; orf04819; orf04820	orf04883; orf04884; orf04885; orf04886	orf04792; orf04793; orf04794; orf04795
Toxin	Colibactin	clbA	-	-	-	-	-	-	-	-
		clbB	-	-	-	-	-	-	-	-
		clbC	-	-	-	-	-	-	-	-
		clbD	-	-	-	-	-	-	-	-
		clbE	-	-	-	-	-	-	-	-
		clbF	-	-	-	-	-	-	-	-
		clbG	-	-	-	-	-	-	-	-
		clbH	-	-	-	-	-	-	-	-
		clbI	-	-	-	-	-	-	-	-
		clbJ	-	-	-	-	-	-	-	-
		clbK	-	-	-	-	-	-	-	-
		clbL	-	-	-	-	-	-	-	-
		clbM	-	-	-	-	-	-	-	-
		clbN	-	-	-	-	-	-	-	-
		clbO	-	-	-	-	-	-	-	-
		clbP	-	-	-	-	-	-	-	-
		clbQ	-	-	-	-	-	-	-	-
		clbS	-	-	-	-	-	-	-	-
Adherence and invasion	EF-Tu(Francisella)	-	-	-	-	-	orf02715	-	-	-
